# Supplementary material for: Early-stage immunoexpression of inflammatory, angiogenic, and survival markers in tongue epithelium of mice exposed to hookah smoke
Source: PLoS One. 2025 Feb 26;20(2):e0314794. doi: 10.1371/journal.pone.0314794 (PMC11864539; doi:10.1371/journal.pone.0314794)
Supplement: S1 Data — Data collected and used in the statistical analysis. (XLSX) [file pone.0314794.s001.xlsx]

## Sheet: supporting information data
Group	COX-2 (% positive cells)	NF-kB (% positive cells - nucleus)	NF-kB (% positive cells - cytoplasm)	VEGFR-1 (% positive cells)	Apoptotic index (% positive cells) - basal	Apoptotic index (% positive cells) - suprabasal
Fresh air	57.8442	8.66815	4.46149	20.8834	9.54896	11.8797
Fresh air	0	0	0	0	9.55	11.4
Fresh air	92.8657	2.80768	6.54454	83.9399	10.35	12.3
Fresh air	88.2629	2.36739	4.70546	76.3716	9.5	13
Fresh air	79.884	4.71576	5.41773	77.0421	8.8	10.7
7 days of exposure to hookah smoke	77.3963	8.38749	15.7291	0	9.9	18.35
7 days of exposure to hookah smoke	0	0	0	0	8.35	16.25
7 days of exposure to hookah smoke	0	0	0	0	11.2	20.5
7 days of exposure to hookah smoke	0	31.8212	38.4493	71.369	9.35	12.6
7 days of exposure to hookah smoke	0	37.7927	42.8776	86.3275	9.05	10.7
15 days of exposure to hookah smoke	0	32.9452	36.5861	0	10.85	14.4
15 days of exposure to hookah smoke	0	0	0	0	10.027	13.2623
15 days of exposure to hookah smoke	0	39.4397	61.9836	79.5534	15.199	18.6644
15 days of exposure to hookah smoke	0	55.6389	61.8596	74.2662	10.8	15.75
15 days of exposure to hookah smoke	0	34.1163	34.5524	39.3856	8.72515	11.2709
30 days of exposure to hookah smoke	0	8.17578	12.5926	0	20.3806	19.6293
30 days of exposure to hookah smoke	0	0	0	0	20.3806	19.6293
30 days of exposure to hookah smoke	0	40.3029	38.3996	50.3028	17.7	19.35
30 days of exposure to hookah smoke	0	0	0	0	20.7	19.6
30 days of exposure to hookah smoke	0	31.2451	40.393	64.5358	20.4	21.05
